# Supplementary material for: Chemical hydrodynamics of nuclear spin states
Source: Sci Adv. 2025 Oct 22;11(43):eady9103. doi: 10.1126/sciadv.ady9103 (PMC12542940; doi:10.1126/sciadv.ady9103)
Supplement: Supplementary file 3 — Movies S1 and S2 [file sciadv.ady9103_movies_s1_and_s2.zip]

Archive with 2 entries (2 files):
- sciadv.ady9103_movie_s1.mp4
- sciadv.ady9103_movie_s2.mp4
